# Supplementary material for: Age- and sex-related differences in social competence and emotion labeling in pre-adolescence
Source: Dev Cogn Neurosci. 2024 Dec 24;71:101503. doi: 10.1016/j.dcn.2024.101503 (PMC11743816; doi:10.1016/j.dcn.2024.101503)
Supplement: Supplementary file 2 — Supplementary material [file mmc2.xlsx]

## Sheet: README
	Inter-individual differences in facial-emotion processing in late childhood
	Supplementary tables S1 to S36
	Guide to sheets
	Table S1. Age and sex as predictors for emotion recognition skills	Table S1
	Table S2. Social competence subscales as predictors for emotion recognition skills*	Table S2
	Table S3. Whole brain task activation: Faces > Houses	Table S3
	Table S4. Whole brain task activation: Happy > Neutral	Table S4
	Table S5. Whole brain task activation: Fearful > Neutral	Table S5
	Table S6. Whole brain task activation: Fearful > Happy	Table S6
	Table S7. Age and sex as predictors of brain activity during Happy versus Neutral faces	Table S7
	Table S8. Age and sex as predictors of brain activity during Fearful versus Neutral faces	Table S8
	Table S9. Age and sex as predictors of brain activity during Fearful versus Happy faces	Table S9
	Table S10. Age and sex as predictors of brain activity during Faces versus Houses	Table S10
	Table S11. Social competence subscales as predictors for brain activity during Happy versus Neutral faces*	Table S11
	Table S12. Social competence subscales as predictors for brain activity during Fearful versus Neutral faces*	Table S12
	Table S13. Social competence subscales as predictors for brain activity during Faces versus houses*	Table S13
	Table S14. Emotion recognition skills for happy facial expressions as predictor for brain activity during Happy versus Neutral faces*	Table S14
	Table S15. Emotion recognition skills for fearful facial expressions as predictor for brain activity during Fearful versus Neutral faces*	Table S15
	Table S16. Emotion recognition skills across all emotional expressions as predictor for brain activity during Faces versus Houses*	Table S16
	Table S17. Age and sex as predictors of ROI brain activity during Happy versus Neutral faces	Table S17
	Table S18. Age and sex as predictors of ROI brain activity during Fearful versus Neutral faces	Table S18
	Table S19. Age and sex as predictors of ROI brain activity during Fearful versus Happy faces	Table S19
	Table S20. Age and sex as predictors of ROI brain activity during Faces versus Houses	Table S20
	Table S21. Emotion recognition skills for happy facial expressions as predictor for ROI brain activity during Happy versus Neutral faces*	Table S21
	Table S22. Emotion recognition skills for fearful facial expressions as predictor for ROI brain activity during Fearful versus Neutral faces*	Table S22
	Table S23. Emotion recognition skills across all emotional expressions as predictor for ROI brain activity during Faces versus Houses*	Table S23
	Table S24. Social competence subscales as predictors for ROI brain activity during Happy versus Neutral faces*	Table S24
	Table S25. Social competence subscales as predictors for ROI brain activity during Fearful versus Neutral faces*	Table S25
	Table S26. Social competence subscales as predictors for ROI brain activity during Faces versus houses*	Table S26
	Table S27. Low motion subgroup - Age and sex as predictors of ROI brain activity during Happy versus Neutral faces	Table S27
	Table S28. Low motion subgroup - Age and sex as predictors of ROI brain activity during Fearful versus Neutral faces	Table S28
	Table S39. Low motion subgroup - Age and sex as predictors of ROI brain activity during Fearful versus Happy faces	Table S29
	Table S30. Low motion subgroup - Age and sex as predictors of ROI brain activity during Faces versus Houses	Table S30
	Table S31.Low motion subgroup - Emotion recognition skills for happy facial expressions as predictor for ROI brain activity during Happy versus Neutral faces*	Table S31
	Table S32. Low motion subgroup - Emotion recognition skills for fearful facial expressions as predictor for ROI brain activity during Fearful versus Neutral faces*	Table S32
	Table S33. Low motion subgroup - Emotion recognition skills across all emotional expressions as predictor for ROI brain activity during Faces versus Houses*	Table S33
	Table S34. Low motion subgroup - Social competence subscales as predictors for ROI brain activity during Happy versus Neutral faces*	Table S34
	Table S35. Low motion subgroup - Social competence subscales as predictors for ROI brain activity during Fearful versus Neutral faces*	Table S35
	Table S36. Low motion subgroup - Social competence subscales as predictors for ROI brain activity during Faces versus houses*	Table S36
	* models corrected for age and sex
	Multiple comparison correction
	Bonferroni correction for total number of tests (rows), i.e. p<0.005	Table S1
	Bonferroni correction for total number of tests (rows), i.e. p<0.005	Table S2
	The activity is thresholded at pFWE < .05 and a cluster extent threshold based on p < .001 which corresponds to a z-value of 3.1.	Table S3
	The activity is thresholded at pFWE < .05 and a cluster extent threshold based on p < .001 which corresponds to a z-value of 3.1.	Table S4
	The activity is thresholded at pFWE < .05 and a cluster extent threshold based on p < .001 which corresponds to a z-value of 3.1.	Table S5
	The activity is thresholded at pFWE < .05 and a cluster extent threshold based on p < .001 which corresponds to a z-value of 3.1.	Table S6
	FDR-correction based on the p-values for all subclusters in the indicated contrast (rows)	Table S7
	FDR-correction based on the p-values for all subclusters in the indicated contrast (rows)	Table S8
	FDR-correction based on the p-values for all subclusters in the indicated contrast (rows)	Table S9
	FDR-correction based on the p-values for all subclusters in the indicated contrast (rows)	Table S10
	FDR-correction based on the p-values for all subclusters in the indicated contrast (rows)	Table S11
	FDR-correction based on the p-values for all subclusters in the indicated contrast (rows)	Table S12
	FDR-correction based on the p-values for all subclusters in the indicated contrast (rows)	Table S13
	FDR-correction based on the p-values for all subclusters in the indicated contrast (rows)	Table S14
	FDR-correction based on the p-values for all subclusters in the indicated contrast (rows)	Table S15
	FDR-correction based on the p-values for all subclusters in the indicated contrast (rows)	Table S16
	FDR-correction based on the p-values for all ROIs in the indicated contrast (rows)	Table S17
	FDR-correction based on the p-values for all ROIs in the indicated contrast (rows)	Table S18
	FDR-correction based on the p-values for all ROIs in the indicated contrast (rows)	Table S19
	FDR-correction based on the p-values for all ROIs in the indicated contrast (rows)	Table S20
	FDR-correction based on the p-values for all ROIs in the indicated contrast (rows)	Table S21
	FDR-correction based on the p-values for all ROIs in the indicated contrast (rows)	Table S22
	FDR-correction based on the p-values for all ROIs in the indicated contrast (rows)	Table S23
	FDR-correction based on the p-values for all ROIs in the indicated contrast (rows)	Table S24
	FDR-correction based on the p-values for all ROIs in the indicated contrast (rows)	Table S25
	FDR-correction based on the p-values for all ROIs in the indicated contrast (rows)	Table S26
	FDR-correction based on the p-values for all ROIs in the indicated contrast (rows)	Table S27
	FDR-correction based on the p-values for all ROIs in the indicated contrast (rows)	Table S28
	FDR-correction based on the p-values for all ROIs in the indicated contrast (rows)	Table S29
	FDR-correction based on the p-values for all ROIs in the indicated contrast (rows)	Table S30
	FDR-correction based on the p-values for all ROIs in the indicated contrast (rows)	Table S31
	FDR-correction based on the p-values for all ROIs in the indicated contrast (rows)	Table S32
	FDR-correction based on the p-values for all ROIs in the indicated contrast (rows)	Table S33
	FDR-correction based on the p-values for all ROIs in the indicated contrast (rows)	Table S34
	FDR-correction based on the p-values for all ROIs in the indicated contrast (rows)	Table S35
	FDR-correction based on the p-values for all ROIs in the indicated contrast (rows)	Table S36
	Listed p-values are uncorrected and the p-values that survive Bonferroni or FDR correction are marked in green
	Guide to variable names
	Dependent variables in the first column
	Penn CNB ER40 emotion recognition task - Number of correct trials for labeling angry facial expressions	YAPENCHER40ang
	Penn CNB ER40 emotion recognition task - Number of correct trials for labeling fearful facial expressions	YAPENCHER40fear
	Penn CNB ER40 emotion recognition task - Number of correct trials for labeling happy facial expressions	YAPENCHER40hap
	Penn CNB ER40 emotion recognition task - Number of correct trials for labeling neutral facial expressions	YAPENCHER40noe
	Penn CNB ER40 emotion recognition task - Number of correct trials for labeling sad facial expressions	YAPENCHER40sad
	Penn CNB ER40 emotion recognition task - Response time in ms for correctly labeling angry facial expressions	YAPENCHER40angrt
	Penn CNB ER40 emotion recognition task - Response time in ms for correctly labeling fearful facial expressions	YAPENCHER40fearrt
	Penn CNB ER40 emotion recognition task - Response time in ms for correctly labeling happy facial expressions	YAPENCHER40haprt
	Penn CNB ER40 emotion recognition task - Response time in ms for correctly labeling neutral facial expressions	YAPENCHER40noert
	Penn CNB ER40 emotion recognition task - Response time in ms for correctly labeling sad facial expressions	YAPENCHER40sadrt
	For the happy versus neutral faces contrast the mean beta value for the voxels in a mask of a subcluster (#) with positive activation on the group-level	fMRI_happy_vs_neutral_0009_POS_clust_#
	For the fearful versus neutral faces contrast the mean beta value for the voxels in a mask of a subcluster (#) with positive activation on the group-level	fMRI_fearful_vs_neutral_0010_POS_clust_#
	For the fearful versus happy faces contrast the mean beta value for the voxels in a mask of a subcluster (#) with negative activation on the group-level	fMRI_fearful_vs_happy_0013_NEG_clust_#
	For the faces versus houses contrast the mean beta value for the voxels in a mask of a subcluster (#) with positive activation on the group-level	fMRI_faces_vs_houses_0008_POS_clust_#
	For the faces versus houses contrast the mean beta value for the voxels in a mask of a subcluster (#) with negative activation on the group-level	fMRI_faces_vs_houses_0008_NEG_clust_#
	Model fit
	Degrees of freedom	DegreesFreedom
	Residual standard error	Res_SE
	Multiple R squared	Multiple_R.2
	Adjusted R squared	Adjusted_R.2
	F statistic	F
	Effects of interest
	Regression coefficient estimate (unstandardized)	Coef_est_<suffix>
	Standard Error of the regression coefficient estimate	Coef_SE_<suffix>
	t-statistic	Coef_t_<suffix>
	p-value (uncorrected)	Coef_p_<suffix>
	Suffix indicates the independent variable
	Model intercept	intercept
	Age in years	Age
	Sex coded as male = 1, female = 2	Sex
	Strengths and Difficulties Questionnaire - Peer problems	SDQpp
	Strengths and Difficulties Questionnaire - Prosocial behavior	SDQps
	Interpersonal Reactivity Index - Empathic concern	IRIec
	Interpersonal Reactivity Index - Perspective taking	IRIpt
	Penn CNB ER40 emotion recognition task - Accuracy as number of correct trials for labeling happy facial expressions	ERhapacc
	Penn CNB ER40 emotion recognition task - Response time on correct trials in ms for happy facial expressions	ERhapRT
	Penn CNB ER40 emotion recognition task - Accuracy as number of correct trials for labeling fearful facial expressions	ERfearacc
	Penn CNB ER40 emotion recognition task - Response time on correct trials in ms for fearful facial expressions	ERfearRT
	Penn CNB ER40 emotion recognition task - Total accuracy as number of correct trials for labeling facial expressions independent of emotional valence	ERtotalacc
	Penn CNB ER40 emotion recognition task - Total response time on correct trials in ms for facial expressions independent of emotional valence	ERtotalRT

## Sheet: S1
PennCNB	DegreesFreedom	Res_SE	Multiple_R.2	Adjusted_R.2	F	Coef_est_intercept	Coef_est_Age	Coef_est_Sex	Coef_SE_intercept	Coef_SE_Age	Coef_SE_Sex	Coef_t_intercept	Coef_t_Age	Coef_t_Sex	Coef_p_permutated_Age	Coef_p_permutated_Sex
YAPENCHER40ang	1054	1.37687	0.0320141	0.0301773	17.4294	1.54287	0.278456	0.14784	0.474104	0.0493299	0.0854642	3.25429	5.64477	1.72984	9.999e-05	0.0838916
YAPENCHER40fear	1054	1.56045	0.0341777	0.032345	18.649	3.62092	0.28631	0.322211	0.537317	0.0559071	0.0968592	6.73889	5.12118	3.32659	9.999e-05	0.00109989
YAPENCHER40hap	1054	0.616232	0.0126783	0.0108048	6.76725	7.14383	0.0452017	0.116904	0.21219	0.0220781	0.0382503	33.6671	2.04736	3.05629	0.040396	0.00229977
YAPENCHER40noe	1054	1.60739	0.015747	0.0138794	8.43146	4.7974	0.229254	-0.100611	0.55348	0.0575889	0.0997729	8.6677	3.98087	-1.0084	0.00029997	0.321868
YAPENCHER40sad	1054	1.54784	0.023075	0.0212212	12.4477	2.97658	0.179022	0.365474	0.532975	0.0554553	0.0960765	5.58484	3.22822	3.80399	0.00129987	9.999e-05
YAPENCHER40angrt	1051	784.198	0.04653	0.0447156	25.6448	4384.63	-180.558	-156.136	270.772	28.1587	48.7544	16.1931	-6.41216	-3.20249	9.999e-05	0.00219978
YAPENCHER40fearrt	1054	793.082	0.0523933	0.0505951	29.1379	4582.26	-213.399	-67.2769	273.086	28.4142	49.2277	16.7796	-7.51032	-1.36665	9.999e-05	0.168383
YAPENCHER40haprt	1054	387.829	0.111276	0.10959	65.985	3630.95	-149.601	-96.407	133.543	13.895	24.0731	27.1894	-10.7666	-4.00476	9.999e-05	0.00019998
YAPENCHER40noert	1043	868.703	0.0593335	0.0575298	32.8942	4999.41	-253.089	17.6572	299.976	31.2214	54.1808	16.666	-8.10626	0.325893	9.999e-05	0.746525
YAPENCHER40sadrt	1050	718.858	0.0334738	0.0316328	18.1824	4017.02	-144.972	-96.9884	247.857	25.804	44.7203	16.207	-5.61819	-2.16878	9.999e-05	0.029597

## Sheet: S2
PennCNB	DegreesFreedom	Res_SE	Multiple_R.2	Adjusted_R.2	F	Coef_est_intercept	Coef_est_Age	Coef_est_Sex	Coef_est_SDQpp	Coef_est_SDQps	Coef_est_IRIec	Coef_est_IRIpt	Coef_SE_intercept	Coef_SE_Age	Coef_SE_Sex	Coef_SE_SDQpp	Coef_SE_SDQps	Coef_SE_IRIec	Coef_SE_IRIpt	Coef_t_intercept	Coef_t_Age	Coef_t_Sex	Coef_t_SDQpp	Coef_t_SDQps	Coef_t_IRIec	Coef_t_IRIpt	Coef_p_permutated_SDQpp	Coef_p_permutated_SDQps	Coef_p_permutated_IRIec	Coef_p_permutated_IRIpt
YAPENCHER40ang	746	1.35432	0.0302889	0.0224896	3.88355	1.80109	0.269374	0.105598	0.0119615	-0.0141092	-0.0101687	0.00916485	0.607613	0.0590138	0.102264	0.0323968	0.032244	0.0128457	0.0115308	2.96421	4.56459	1.0326	0.369217	-0.437575	-0.791607	0.794816	0.714029	0.663834	0.433057	0.435856
YAPENCHER40fear	746	1.56244	0.0393939	0.0316679	5.09884	3.25401	0.318717	0.280415	-0.0375746	0.0241271	0.000920509	-0.00664982	0.700986	0.0680826	0.117979	0.0373753	0.037199	0.0148197	0.0133027	4.64205	4.68133	2.37683	-1.00533	0.648595	0.0621139	-0.499883	0.318268	0.518648	0.950505	0.624738
YAPENCHER40hap	746	0.611647	0.0242507	0.0164029	3.09011	7.11582	0.0469764	0.153988	-0.0159255	-0.0099233	0.00807465	-0.00395354	0.274414	0.0266522	0.0461849	0.0146312	0.0145622	0.00580144	0.0052076	25.931	1.76257	3.33417	-1.08846	-0.681441	1.39184	-0.759186	0.275872	0.49895	0.160784	0.446555
YAPENCHER40noe	746	1.59943	0.039549	0.0318242	5.11974	4.378	0.290533	-0.291722	-0.07601	0.0145104	-0.0191235	0.0183117	0.71758	0.0696942	0.120771	0.0382601	0.0380796	0.0151705	0.0136176	6.10106	4.16869	-2.41549	-1.98667	0.381055	-1.26057	1.34471	0.0464954	0.70203	0.210279	0.176882
YAPENCHER40sad	746	1.53944	0.0229793	0.0151212	2.92429	3.09781	0.178816	0.308121	-0.0278826	0.00179522	-0.0162148	0.0132189	0.690666	0.0670802	0.116242	0.0368251	0.0366513	0.0146015	0.0131069	4.48525	2.66571	2.6507	-0.757164	0.0489811	-1.11049	1.00855	0.447255	0.958204	0.272773	0.325567
YAPENCHER40angrt	745	829.358	0.033992	0.0262121	4.3692	4234.69	-150.879	-148.033	-25.1728	-13.3879	3.64903	-3.30911	372.554	36.1661	62.6755	19.8402	19.7542	7.86647	7.06255	11.3666	-4.17182	-2.3619	-1.26878	-0.677727	0.463871	-0.468543	0.19968	0.50285	0.640036	0.633837
YAPENCHER40fearrt	746	756.41	0.0697708	0.0622891	9.32548	4685.98	-229.996	-75.3344	-31.1442	-13.2714	8.3195	2.29403	339.361	32.9601	57.1158	18.0941	18.0088	7.17451	6.44012	13.8082	-6.978	-1.31898	-1.72123	-0.736941	1.15959	0.356209	0.0861914	0.466753	0.244376	0.722528
YAPENCHER40haprt	746	399.061	0.100684	0.0934506	13.9198	3550.74	-144.303	-91.2701	5.77191	-2.39351	5.26196	-3.88669	179.038	17.3889	30.1327	9.54597	9.50094	3.78508	3.39763	19.8324	-8.29858	-3.02893	0.604643	-0.251923	1.39018	-1.14394	0.544746	0.80412	0.166183	0.255074
YAPENCHER40noert	739	898.868	0.0784637	0.0709817	10.487	5340.63	-300.826	48.4314	-8.82638	-5.45875	11.4103	-3.30973	404.452	39.285	68.1263	21.5397	21.4589	8.58352	7.68457	13.2046	-7.65752	0.710906	-0.409773	-0.254382	1.32933	-0.430698	0.683832	0.79862	0.184682	0.661434
YAPENCHER40sadrt	745	710.884	0.0420599	0.0343449	5.45173	4012.6	-158.456	-114.359	14.4178	10.1339	5.92401	-5.16842	319.065	30.9793	53.7161	17.0054	16.9347	6.74288	6.05298	12.5761	-5.11489	-2.12895	0.847834	0.598413	0.878558	-0.853864	0.393461	0.547245	0.382662	0.390761

## Sheet: S3
Regions per contrast	Side	Cluster size (number of voxels)	MNI: X	MNI: Y	MNI: Z	tmax	Direction
Middle temporal gyrus	R	2422	60	-60	12	20.89	Positive
Amygdala	L		-16	-4	-16	15.95	Positive
Amygdala	R		20	-4	-16	16.71	Positive
Middle temporal gyrus	L	311	-60	-60	12	16.97	Positive
Supramarginal gyrus	L		-64	-24	28	8.49	Positive
Precuneus	L/R	193	4	-56	36	13.16	Positive
Precentral gyrus	L	48	-24	-12	68	6.42	Positive
Fusiform gyrus	R	4679	28	-48	-12	66.34	Negative
Fusiform gyrus	L		-28	-52	-12	62.75	Negative
Superior occipital gyrus	R		32	-88	16	57.8	Negative

## Sheet: S4
Regions per contrast	Side	Cluster size (number of voxels)	MNI: X	MNI: Y	MNI: Z	tmax	Direction
Occipital pole	R	7094	20	-96	4	25.18	Positive
Inferior occipital gyrus	R		28	-92	4	24.93	Positive
Occipital pole	L		24	-96	4	23.95	Positive
Posterior orbital gyrus	L	298	-32	20	-12	8.01	Positive
Amygdala	L		-20	-4	-16	7.63	Positive
Anterior insula	L		-32	16	8	7.56	Positive
Middle cingulate gyrus	L	29	0	-8	36	5.45	Positive
Middle frontal gyrus	L	38	-24	0	52	5.25	Positive
Superior frontal gyrus	L		-20	8	68	4.82	Positive
Middle frontal gyrus	L	28	-32	48	24	5	Positive

## Sheet: S5
Regions per contrast	Side	Cluster size (number of voxels)	MNI: X	MNI: Y	MNI: Z	tmax	Direction
Occipital fusiform gyrus	L	1294	-24	-88	-12	15.25	Positive
Inferior occipital gyrus	L		-24	-96	-4	15.16	Positive
Occipital fusiform gyrus	R		24	-88	-12	14.96	Positive
Entorhinal area	R	62	20	0	-20	6.75	Positive
Temporal pole	R		52	12	-24	5.72	Positive
Entorhinal area	L	37	-28	0	-20	6.53	Positive
Thalamus proper	L	37	-12	-32	0	6.28	Positive
Thalamus proper	R	42	20	-32	0	6.26	Positive

## Sheet: S6
Regions per contrast	Side	Cluster size (number of voxels)	MNI: X	MNI: Y	MNI: Z	tmax	Direction
Occipital pole	R	6404	20	-96	4	16.16	Negative
Inferior occipital gyrus	R		28	-92	4	14.17	Negative
Occipital pole	L		16	-100	0	13.44	Negative
Anterior insula	L	190	-32	16	4	8.35	Negative
Putamen	L		-24	0	0	5.21	Negative
Middle frontal gyrus	L	152	-40	36	32	7.17	Negative

## Sheet: S7
Subcluster	DegreesFreedom	Res_SE	Multiple_R.2	Adjusted_R.2	F	Coef_est_intercept	Coef_est_Age	Coef_est_Sex	Coef_SE_intercept	Coef_SE_Age	Coef_SE_Sex	Coef_t_intercept	Coef_t_Age	Coef_t_Sex	Coef_p_intercept	Coef_p_Age	Coef_p_Sex
fMRI_happy_vs_neutral_0009_POS_clust_1	749	0.515922	0.0133666	0.010732	5.07359	-0.346526	0.0562521	0.0744075	0.214987	0.022455	0.0381858	-1.61184	2.5051	1.94857	0.107417	0.012453	0.0517204
fMRI_happy_vs_neutral_0009_POS_clust_2	749	0.328317	0.00998965	0.00734609	3.77887	-0.112633	0.0256426	0.0502772	0.136812	0.0142897	0.0243003	-0.823273	1.79448	2.069	0.410615	0.0731402	0.038889
fMRI_happy_vs_neutral_0009_POS_clust_3	749	0.351224	0.00924275	0.00659721	3.4937	-0.141141	0.0316035	0.0424111	0.146357	0.0152867	0.0259957	-0.964362	2.06738	1.63146	0.335176	0.0390409	0.103213
fMRI_happy_vs_neutral_0009_POS_clust_4	749	0.393328	0.00600662	0.00335243	2.26307	-0.19556	0.0336921	0.0230855	0.163902	0.0171193	0.0291121	-1.19315	1.96808	0.792989	0.233187	0.0494274	0.428035
fMRI_happy_vs_neutral_0009_POS_clust_5	749	0.330084	0.00499528	0.00233839	1.88012	-0.159689	0.0271233	0.0104634	0.137548	0.0143666	0.0244311	-1.16097	1.88794	0.428285	0.246025	0.0594204	0.668567
fMRI_happy_vs_neutral_0009_POS_clust_6	749	0.352337	0.0123485	0.00971128	4.68234	-0.22374	0.0313574	0.0589658	0.146821	0.0153352	0.0260781	-1.5239	2.0448	2.26112	0.127955	0.0412234	0.0240378
fMRI_happy_vs_neutral_0009_POS_clust_7	749	0.370065	0.0102809	0.00763812	3.89019	-0.315892	0.0437636	0.0167085	0.154208	0.0161067	0.0273902	-2.04848	2.7171	0.610016	0.0408608	0.00673776	0.542036
fMRI_happy_vs_neutral_0009_POS_clust_8	749	0.341729	0.00805217	0.00540345	3.04002	-0.164713	0.025653	0.0442379	0.1424	0.0148734	0.025293	-1.15669	1.72475	1.74902	0.247766	0.0849847	0.080697
fMRI_happy_vs_neutral_0009_POS_clust_9	749	0.405391	0.00646734	0.00381438	2.43779	-0.188203	0.0313283	0.0389794	0.168929	0.0176443	0.0300049	-1.1141	1.77555	1.2991	0.265595	0.0762134	0.194308
fMRI_happy_vs_neutral_0009_POS_clust_10	749	0.341456	0.00443639	0.00177801	1.66883	0.120045	-0.00471055	0.0455308	0.142286	0.0148616	0.0252727	0.843688	-0.316963	1.80158	0.399113	0.75136	0.0720139
fMRI_happy_vs_neutral_0009_POS_clust_11	749	0.356507	0.00104028	-0.00162717	0.389989	0.220546	-0.0130693	0.00717709	0.148558	0.0155166	0.0263868	1.48458	-0.842278	0.271996	0.138077	0.399901	0.7857
fMRI_happy_vs_neutral_0009_POS_clust_12	749	0.295826	0.00634109	0.0036878	2.38989	-0.096006	0.0161347	0.0390161	0.123272	0.0128756	0.0218955	-0.778812	1.25313	1.78192	0.436337	0.210551	0.0751667
fMRI_happy_vs_neutral_0009_POS_clust_13	749	0.341299	0.000705885	-0.00196246	0.264541	0.186266	-0.010189	0.00624729	0.142221	0.0148547	0.0252612	1.30969	-0.685906	0.247308	0.190701	0.492985	0.804738
fMRI_happy_vs_neutral_0009_POS_clust_14	749	0.411071	0.00484627	0.00218898	1.82377	-0.201809	0.0306526	0.0252813	0.171295	0.0178915	0.0304253	-1.17814	1.71325	0.830933	0.239116	0.0870797	0.406276
fMRI_happy_vs_neutral_0009_POS_clust_15	749	0.336652	0.00348026	0.000819328	1.30791	0.0154267	0.00438156	0.0395473	0.140285	0.0146525	0.0249172	0.109967	0.299032	1.58715	0.912465	0.764999	0.112901
fMRI_happy_vs_neutral_0009_POS_clust_16	749	0.68151	0.00216366	-0.000500793	0.812046	-0.0860068	0.024429	0.0487391	0.283989	0.0296621	0.0504418	-0.302853	0.823576	0.966245	0.762086	0.410443	0.334233
fMRI_happy_vs_neutral_0009_POS_clust_17	749	0.466035	0.00992903	0.00728532	3.75571	-0.281558	0.0368366	0.0703249	0.194199	0.0202838	0.0344935	-1.44984	1.81606	2.03879	0.147521	0.0697608	0.0418218
fMRI_happy_vs_neutral_0009_POS_clust_18	749	0.457526	0.000281091	-0.00238838	0.105298	0.15148	-0.00472134	0.0133662	0.190653	0.0199134	0.0338636	0.794531	-0.237094	0.394706	0.427138	0.812649	0.693172
fMRI_happy_vs_neutral_0009_POS_clust_19	749	0.310071	0.0062891	0.00363567	2.37017	-0.180264	0.0259739	0.023025	0.129208	0.0134956	0.0229498	-1.39514	1.92462	1.00327	0.163386	0.054655	0.316053
fMRI_happy_vs_neutral_0009_POS_clust_20	749	0.537384	0.00547178	0.00281616	2.06045	-0.154155	0.0256932	0.0675648	0.223931	0.0233891	0.0397743	-0.688403	1.09851	1.6987	0.491412	0.272336	0.0897902
fMRI_happy_vs_neutral_0009_POS_clust_21	749	0.372817	0.00618832	0.00353462	2.33196	0.0877601	-0.00343873	0.0593473	0.155355	0.0162265	0.0275939	0.564901	-0.21192	2.15073	0.57231	0.832227	0.0318165
fMRI_happy_vs_neutral_0009_POS_clust_22	749	0.46801	0.00706933	0.00441798	2.66631	0.441368	-0.0376844	0.0483591	0.195022	0.0203697	0.0346396	2.26317	-1.85002	1.39606	0.0239109	0.0647044	0.16311
fMRI_happy_vs_neutral_0009_POS_clust_23	749	0.381837	0.00503452	0.00237774	1.89497	0.0798509	-0.00189826	0.054947	0.159113	0.0166191	0.0282615	0.501849	-0.114222	1.94423	0.615921	0.909093	0.0522413
fMRI_happy_vs_neutral_0009_POS_clust_24	749	0.529542	0.00181232	-0.000853072	0.679944	0.289471	-0.020303	0.0302104	0.220663	0.0230478	0.0391938	1.31183	-0.88091	0.770796	0.18998	0.378649	0.441071
fMRI_happy_vs_neutral_0009_POS_clust_25	749	0.533901	0.00651326	0.00386042	2.45521	0.409974	-0.033775	0.0665329	0.222479	0.0232376	0.0395165	1.84275	-1.45346	1.68367	0.0657605	0.146514	0.0926613
fMRI_happy_vs_neutral_0009_POS_clust_26	749	0.382727	0.00767016	0.00502041	2.89468	-0.0168821	0.00723572	0.0669434	0.159484	0.0166578	0.0283274	-0.105855	0.434374	2.36321	0.915726	0.664142	0.0183721
fMRI_happy_vs_neutral_0009_POS_clust_27	749	0.40684	0.00456322	0.00190518	1.71676	-0.0570182	0.0124894	0.0514339	0.169532	0.0177074	0.0301121	-0.336326	0.705325	1.70808	0.736719	0.480827	0.0880362
fMRI_happy_vs_neutral_0009_POS_clust_28	749	0.602856	0.00546112	0.00280547	2.05642	-0.297213	0.0429657	0.0528285	0.251213	0.0262388	0.0446202	-1.18311	1.63749	1.18396	0.237141	0.101948	0.236805
fMRI_happy_vs_neutral_0009_POS_clust_29	749	0.319425	0.00399313	0.00133356	1.50142	-0.0491744	0.0105416	0.0367013	0.133106	0.0139027	0.0236421	-0.369438	0.758245	1.55237	0.711906	0.448543	0.120996
fMRI_happy_vs_neutral_0009_POS_clust_30	749	0.434302	0.00934239	0.00669711	3.53172	-0.108547	0.0160926	0.0807194	0.180976	0.0189026	0.0321447	-0.599788	0.851346	2.51113	0.548829	0.394849	0.0122441
fMRI_happy_vs_neutral_0009_POS_clust_31	749	0.31731	0.00623993	0.00358637	2.35153	-0.0770118	0.0124418	0.0461675	0.132225	0.0138107	0.0234856	-0.582431	0.900883	1.96578	0.560452	0.36794	0.0496932
fMRI_happy_vs_neutral_0009_POS_clust_32	749	0.391079	0.00142771	-0.0012387	0.535443	0.088964	-0.00249613	0.0296831	0.162965	0.0170214	0.0289456	0.545909	-0.146647	1.02548	0.585291	0.88345	0.305469
fMRI_happy_vs_neutral_0009_POS_clust_33	749	0.44588	0.00690788	0.00425609	2.60499	-0.280483	0.0366559	0.041817	0.185801	0.0194065	0.0330017	-1.50959	1.88884	1.26712	0.131569	0.0592988	0.205507
fMRI_happy_vs_neutral_0009_POS_clust_34	749	0.403763	0.00187242	-0.000792806	0.702537	0.0242382	0.00409829	0.0346774	0.16825	0.0175734	0.0298844	0.14406	0.233209	1.16039	0.885492	0.815663	0.246262
fMRI_happy_vs_neutral_0009_POS_clust_35	749	0.572712	0.00700206	0.00435053	2.64076	-0.344466	0.0437709	0.0622779	0.238652	0.0249268	0.0423891	-1.44338	1.75598	1.4692	0.149331	0.0795	0.142199
fMRI_happy_vs_neutral_0009_POS_clust_36	749	0.454261	0.0059084	0.00325395	2.22585	-0.110431	0.0172283	0.0643821	0.189293	0.0197713	0.033622	-0.583388	0.871381	1.91488	0.559808	0.383826	0.0558881
fMRI_happy_vs_neutral_0009_POS_clust_37	749	0.403163	0.00270461	4.16014e-05	1.01562	0.0744705	-0.00230804	0.0423756	0.168	0.0175473	0.02984	0.443276	-0.131533	1.42009	0.657694	0.895389	0.155997
fMRI_happy_vs_neutral_0009_POS_clust_38	749	0.428354	0.00168375	-0.000981978	0.631629	-0.00332652	0.00733843	0.0332818	0.178497	0.0186437	0.0317045	-0.0186363	0.393614	1.04975	0.985136	0.693978	0.294172
fMRI_happy_vs_neutral_0009_POS_clust_39	749	0.638402	0.00426878	0.00160995	1.60551	0.31739	-0.0245432	0.0739844	0.266026	0.0277859	0.0472511	1.19308	-0.883299	1.56577	0.233215	0.377358	0.117825
fMRI_happy_vs_neutral_0009_POS_clust_40	749	0.517114	0.00449496	0.00183673	1.69096	0.215259	-0.0162071	0.0649732	0.215484	0.0225069	0.0382741	0.998953	-0.720095	1.69758	0.31814	0.471691	0.0900029
fMRI_happy_vs_neutral_0009_POS_clust_41	749	0.503452	0.00278931	0.000126532	1.04752	-0.163376	0.0253257	0.0321402	0.209791	0.0219123	0.0372629	-0.778756	1.15578	0.862527	0.43637	0.248142	0.388674
fMRI_happy_vs_neutral_0009_POS_clust_42	749	0.666706	5.36363e-05	-0.00261645	0.0200879	0.0819663	0.00359588	0.00772741	0.27782	0.0290178	0.049346	0.295034	0.12392	0.156596	0.76805	0.901412	0.875605
fMRI_happy_vs_neutral_0009_POS_clust_43	749	0.385431	0.00279097	0.000128195	1.04814	-0.0050721	0.00590473	0.0399872	0.160611	0.0167755	0.0285275	-0.03158	0.351985	1.4017	0.974815	0.724948	0.161418
fMRI_happy_vs_neutral_0009_POS_clust_44	749	0.328513	0.010689	0.00804733	4.04629	-0.168822	0.0203529	0.0596226	0.136893	0.0142983	0.0243148	-1.23324	1.42345	2.45211	0.217875	0.155021	0.0144293
fMRI_happy_vs_neutral_0009_POS_clust_45	749	0.482413	0.00104488	-0.00162255	0.391718	0.1764	-0.0112718	0.0252721	0.201024	0.0209966	0.0357056	0.87751	-0.536839	0.707791	0.380491	0.591538	0.479295
fMRI_happy_vs_neutral_0009_POS_clust_46	749	0.412673	0.00508605	0.0024294	1.91446	-0.137323	0.0191505	0.0498664	0.171963	0.0179612	0.0305439	-0.79856	1.06621	1.63262	0.424799	0.28667	0.10297
fMRI_happy_vs_neutral_0009_POS_clust_47	749	0.474541	0.000320709	-0.00234866	0.120144	0.0407802	0.00320052	0.0162923	0.197744	0.020654	0.035123	0.206228	0.154959	0.463864	0.836669	0.876895	0.64288
fMRI_happy_vs_neutral_0009_POS_clust_48	749	0.562986	0.00205477	-0.000609968	0.771096	0.141685	-0.00803565	0.0500125	0.234599	0.0245035	0.0416692	0.603944	-0.327939	1.20023	0.546064	0.743049	0.230431
fMRI_happy_vs_neutral_0009_POS_clust_49	749	0.465462	0.00199357	-0.000671334	0.748083	-0.126304	0.0222234	-0.018929	0.193961	0.0202588	0.034451	-0.651182	1.09697	-0.549445	0.515129	0.273006	0.582864

## Sheet: S8
Subcluster	DegreesFreedom	Res_SE	Multiple_R.2	Adjusted_R.2	F	Coef_est_intercept	Coef_est_Age	Coef_est_Sex	Coef_SE_intercept	Coef_SE_Age	Coef_SE_Sex	Coef_t_intercept	Coef_t_Age	Coef_t_Sex	Coef_p_intercept	Coef_p_Age	Coef_p_Sex
fMRI_fearful_vs_neutral_0010_POS_clust_1	749	0.495773	0.00010477	-0.00256518	0.0392405	0.159375	0.00242905	0.00938167	0.206591	0.0215781	0.0366945	0.771449	0.11257	0.25567	0.440684	0.910401	0.798276
fMRI_fearful_vs_neutral_0010_POS_clust_2	749	0.337389	0.00612615	0.00347228	2.30839	0.0623172	0.00209016	0.0535095	0.140592	0.0146845	0.0249717	0.443249	0.142337	2.1428	0.657713	0.886852	0.0324505
fMRI_fearful_vs_neutral_0010_POS_clust_3	749	0.42607	0.00197484	-0.000690112	0.741042	0.145793	-0.000693951	0.0383813	0.177546	0.0185443	0.0315355	0.821157	-0.0374212	1.21708	0.411818	0.970159	0.223956
fMRI_fearful_vs_neutral_0010_POS_clust_4	749	0.368048	0.00744087	0.00479051	2.8075	-0.0188859	0.0104421	0.0619229	0.153368	0.016019	0.027241	-0.123142	0.651859	2.27315	0.902028	0.514692	0.0232992
fMRI_fearful_vs_neutral_0010_POS_clust_5	749	0.296056	0.00205031	-0.000614439	0.76942	-0.0158866	0.00995541	0.0211375	0.123368	0.0128856	0.0219125	-0.128774	0.772601	0.964631	0.897571	0.440002	0.335041
fMRI_fearful_vs_neutral_0010_POS_clust_6	749	0.320914	0.00129404	-0.00137273	0.485247	0.0251643	0.00626509	0.0207515	0.133726	0.0139675	0.0237523	0.188177	0.448548	0.873663	0.850789	0.653888	0.382582
fMRI_fearful_vs_neutral_0010_POS_clust_7	749	0.291456	0.00431507	0.00165637	1.623	0.0532583	-0.000457438	0.0388626	0.121451	0.0126854	0.021572	0.438516	-0.0360603	1.80153	0.661139	0.971244	0.0720221
fMRI_fearful_vs_neutral_0010_POS_clust_8	749	0.265108	0.00121607	-0.00145091	0.455972	0.0497951	-0.000143908	0.0187378	0.110472	0.0115386	0.0196219	0.45075	-0.0124719	0.954943	0.652301	0.990052	0.339915
fMRI_fearful_vs_neutral_0010_POS_clust_9	749	0.33006	0.00815873	0.00551029	3.08058	-0.0237168	0.00661544	0.0594976	0.137538	0.0143655	0.0244293	-0.172439	0.460508	2.43551	0.863139	0.645286	0.0151032
fMRI_fearful_vs_neutral_0010_POS_clust_10	749	0.392972	0.00341382	0.000752704	1.28285	0.171861	-0.0106774	0.0430418	0.163754	0.0171038	0.0290857	1.04951	-0.624273	1.47982	0.294283	0.532638	0.139341
fMRI_fearful_vs_neutral_0010_POS_clust_11	749	0.40039	0.00295918	0.000296851	1.1115	0.00802115	0.00618883	0.0428316	0.166844	0.0174266	0.0296347	0.0480756	0.355137	1.44532	0.961669	0.722587	0.148786
fMRI_fearful_vs_neutral_0010_POS_clust_12	749	0.488167	0.00276626	0.000103415	1.03884	-0.192518	0.0304186	0.005654	0.203422	0.021247	0.0361315	-0.9464	1.43166	0.156484	0.34425	0.152657	0.875694
fMRI_fearful_vs_neutral_0010_POS_clust_13	749	0.393633	0.000222047	-0.00244759	0.0831751	0.0182972	0.00696283	-0.00109131	0.164029	0.0171325	0.0291346	0.111548	0.40641	-0.0374573	0.911211	0.684558	0.97013
fMRI_fearful_vs_neutral_0010_POS_clust_14	749	0.324875	0.00701778	0.00436629	2.64673	-0.239106	0.0313386	0.0144439	0.135377	0.0141399	0.0240455	-1.76622	2.21633	0.60069	0.0777662	0.026969	0.548228
fMRI_fearful_vs_neutral_0010_POS_clust_15	749	0.310006	0.00116922	-0.00149788	0.438386	0.0077341	0.00474122	0.0198527	0.129181	0.0134927	0.022945	0.0598702	0.351391	0.865231	0.952275	0.725394	0.387189

## Sheet: S9
Subcluster	DegreesFreedom	Res_SE	Multiple_R.2	Adjusted_R.2	F	Coef_est_intercept	Coef_est_Age	Coef_est_Sex	Coef_SE_intercept	Coef_SE_Age	Coef_SE_Sex	Coef_t_intercept	Coef_t_Age	Coef_t_Sex	Coef_p_intercept	Coef_p_Age	Coef_p_Sex
fMRI_fearful_vs_happy_0013_NEG_clust_1	749	0.437328	0.00794598	0.00529697	2.9996	0.282667	-0.0448453	-0.0210936	0.182237	0.0190343	0.0323687	1.5511	-2.35603	-0.651667	0.121301	0.0187284	0.514816
fMRI_fearful_vs_happy_0013_NEG_clust_2	749	0.348219	0.00275217	8.92933e-05	1.03353	0.0809112	-0.0214941	-0.00580852	0.145105	0.0151559	0.0257733	0.557606	-1.4182	-0.22537	0.57728	0.156548	0.821753
fMRI_fearful_vs_happy_0013_NEG_clust_3	749	0.349114	0.00467057	0.00201281	1.75734	0.148838	-0.0278745	-0.00962758	0.145478	0.0151949	0.0258396	1.0231	-1.83446	-0.37259	0.306591	0.0669816	0.709559
fMRI_fearful_vs_happy_0013_NEG_clust_4	749	0.315608	0.00196988	-0.000695085	0.739177	0.0522545	-0.0161611	-0.00696038	0.131515	0.0137366	0.0233596	0.397326	-1.1765	-0.297966	0.691241	0.239768	0.765811
fMRI_fearful_vs_happy_0013_NEG_clust_5	749	0.315158	0.000823095	-0.00184493	0.308503	0.00805202	-0.0107353	-0.00142536	0.131328	0.013717	0.0233263	0.0613123	-0.78263	-0.0611052	0.951127	0.434092	0.951292
fMRI_fearful_vs_happy_0013_NEG_clust_6	749	0.547796	0.00558501	0.0029297	2.10333	0.290572	-0.0460314	-0.0274719	0.228269	0.0238423	0.0405449	1.27294	-1.93066	-0.677568	0.203436	0.0539022	0.498255
fMRI_fearful_vs_happy_0013_NEG_clust_7	749	0.341953	0.00276596	0.000103121	1.03873	0.0910126	-0.0197443	-0.0140064	0.142494	0.0148832	0.0253095	0.638714	-1.32662	-0.553406	0.523204	0.185039	0.580151
fMRI_fearful_vs_happy_0013_NEG_clust_8	749	0.410708	0.00268382	2.07629e-05	1.0078	0.12102	-0.025052	0.00722261	0.171144	0.0178757	0.0303984	0.707121	-1.40146	0.237599	0.479711	0.161491	0.812257
fMRI_fearful_vs_happy_0013_NEG_clust_9	749	0.326876	0.00529995	0.00264388	1.99541	0.0771124	-0.0149156	-0.0409472	0.136211	0.014227	0.0241936	0.566125	-1.0484	-1.69248	0.571478	0.294793	0.0909708
fMRI_fearful_vs_happy_0013_NEG_clust_10	749	0.517846	0.0033649	0.000703656	1.26441	0.174633	-0.032593	-0.0249343	0.215789	0.0225388	0.0383282	0.809278	-1.44609	-0.650547	0.418612	0.148571	0.515539
fMRI_fearful_vs_happy_0013_NEG_clust_11	749	0.325396	0.00263229	-3.09069e-05	0.988395	-0.124386	0.0050089	-0.0328367	0.135594	0.0141626	0.0240841	-0.917344	0.353672	-1.36342	0.359258	0.723684	0.173159
fMRI_fearful_vs_happy_0013_NEG_clust_12	749	0.379049	0.00176361	-0.000901911	0.661638	-0.296414	0.0189379	0.00185169	0.157952	0.0164977	0.0280552	-1.87662	1.14791	0.0660019	0.0609594	0.251373	0.947394
fMRI_fearful_vs_happy_0013_NEG_clust_13	749	0.323682	0.000279502	-0.00238998	0.104703	-0.13352	0.00406253	-0.00856462	0.13488	0.014088	0.0239572	-0.989913	0.288369	-0.357496	0.322536	0.773144	0.720821
fMRI_fearful_vs_happy_0013_NEG_clust_14	749	0.390246	0.00121649	-0.00145049	0.456129	0.0255706	-0.0135467	-0.015003	0.162617	0.0169851	0.0288839	0.157244	-0.797564	-0.519424	0.875095	0.425376	0.603619
fMRI_fearful_vs_happy_0013_NEG_clust_15	749	0.375921	0.0021404	-0.000524115	0.803298	0.0895536	-0.0195038	-0.011735	0.156648	0.0163616	0.0278237	0.571686	-1.19205	-0.421762	0.567706	0.23362	0.673319
fMRI_fearful_vs_happy_0013_NEG_clust_16	749	0.291253	0.000575695	-0.00209299	0.215722	-0.0210088	-0.00607262	-0.009609	0.121367	0.0126765	0.021557	-0.173101	-0.479044	-0.445748	0.862618	0.632047	0.655908
fMRI_fearful_vs_happy_0013_NEG_clust_17	749	0.353445	0.00706782	0.00441647	2.66574	-0.0797329	0.0024284	-0.060292	0.147282	0.0153834	0.0261601	-0.541361	0.157859	-2.30473	0.58842	0.874611	0.0214543
fMRI_fearful_vs_happy_0013_NEG_clust_18	749	0.425242	0.00110327	-0.00156401	0.413632	0.0528807	-0.0166641	-0.00384191	0.1772	0.0185083	0.0314741	0.298423	-0.900359	-0.122066	0.765463	0.368219	0.90288
fMRI_fearful_vs_happy_0013_NEG_clust_19	749	0.414306	0.00163299	-0.00103288	0.612555	0.0627473	-0.0158639	-0.0203913	0.172643	0.0180323	0.0306647	0.36345	-0.879749	-0.664975	0.716371	0.379277	0.506271
fMRI_fearful_vs_happy_0013_NEG_clust_20	749	0.322614	0.000693357	-0.00197502	0.259842	-0.0133053	-0.00700533	-0.0123345	0.134435	0.0140415	0.0238782	-0.0989723	-0.498903	-0.516561	0.921187	0.617995	0.605615
fMRI_fearful_vs_happy_0013_NEG_clust_21	749	0.503232	0.000385996	-0.0022832	0.144611	-0.0215562	-0.0097886	-0.0110156	0.209699	0.0219027	0.0372465	-0.102796	-0.446913	-0.295748	0.918152	0.655067	0.767505
fMRI_fearful_vs_happy_0013_NEG_clust_22	749	0.313517	0.00121059	-0.0014564	0.453916	-0.196504	0.0120878	0.00798561	0.130644	0.0136456	0.0232049	-1.50411	0.885844	0.344135	0.132974	0.375986	0.730841
fMRI_fearful_vs_happy_0013_NEG_clust_23	749	0.353456	0.000514301	-0.00215455	0.192705	0.00172104	-0.00895096	-0.00554788	0.147287	0.0153838	0.0261609	0.011685	-0.581842	-0.212068	0.99068	0.560848	0.832112
fMRI_fearful_vs_happy_0013_NEG_clust_24	749	0.447864	0.00270836	4.5365e-05	1.01704	0.135875	-0.0273005	0.00928252	0.186627	0.0194929	0.0331485	0.728057	-1.40053	0.280028	0.466806	0.161767	0.779533
fMRI_fearful_vs_happy_0013_NEG_clust_25	749	0.770353	0.000562366	-0.00210636	0.210725	-0.111371	-0.00941665	0.0334928	0.32101	0.0335289	0.0570174	-0.346941	-0.280852	0.587413	0.728733	0.778902	0.557103
fMRI_fearful_vs_happy_0013_NEG_clust_26	749	0.438365	2.24874e-05	-0.00264768	0.00842171	-0.0870957	-0.00106217	0.00381737	0.182669	0.0190794	0.0324455	-0.476795	-0.0556711	0.117655	0.633647	0.955619	0.906373
fMRI_fearful_vs_happy_0013_NEG_clust_27	749	0.391188	0.00408104	0.00142171	1.53461	0.126269	-0.0219575	-0.0340478	0.16301	0.0170261	0.0289536	0.774611	-1.28964	-1.17594	0.438814	0.197574	0.239992
fMRI_fearful_vs_happy_0013_NEG_clust_28	749	0.790334	0.00219356	-0.000470808	0.823295	0.202113	-0.0431575	0.0163071	0.329336	0.0343986	0.0584963	0.613698	-1.25463	0.278772	0.539601	0.210005	0.780497
fMRI_fearful_vs_happy_0013_NEG_clust_29	749	0.352459	0.000738285	-0.00192997	0.276692	-0.188806	0.0106691	0.00674805	0.146871	0.0153404	0.0260871	-1.28552	0.69549	0.258674	0.199008	0.486964	0.795958
fMRI_fearful_vs_happy_0013_NEG_clust_30	749	0.319223	0.00496515	0.00230818	1.86873	0.0119726	-0.0066961	-0.0441473	0.133022	0.0138939	0.0236272	0.0900047	-0.481945	-1.8685	0.928308	0.629986	0.062083
fMRI_fearful_vs_happy_0013_NEG_clust_31	749	0.363596	0.0035715	0.000910807	1.34232	0.0905277	-0.0170183	-0.0330468	0.151512	0.0158252	0.0269115	0.597493	-1.07539	-1.22798	0.550359	0.282544	0.219839
fMRI_fearful_vs_happy_0013_NEG_clust_32	749	0.314031	0.00446798	0.00180969	1.68077	0.100434	-0.0161322	-0.0324006	0.130858	0.0136679	0.0232429	0.7675	-1.1803	-1.394	0.443026	0.238256	0.163731
fMRI_fearful_vs_happy_0013_NEG_clust_33	749	0.343878	0.000193954	-0.00247576	0.0726497	-0.119762	0.00467152	-0.00562943	0.143296	0.014967	0.025452	-0.835769	0.312122	-0.221178	0.403551	0.755035	0.825014
fMRI_fearful_vs_happy_0013_NEG_clust_34	749	0.589762	0.000517322	-0.00215152	0.193837	-0.0587812	-0.0083041	0.0233287	0.245757	0.0256688	0.043651	-0.239185	-0.323509	0.534436	0.811028	0.7464	0.593199
fMRI_fearful_vs_happy_0013_NEG_clust_35	749	0.357667	0.000436014	-0.00223305	0.163359	-0.0051839	-0.00705568	-0.00912806	0.149042	0.0155671	0.0264726	-0.0347815	-0.453242	-0.344812	0.972263	0.650506	0.730333
fMRI_fearful_vs_happy_0013_NEG_clust_36	749	0.56922	0.0035448	0.000884033	1.33225	0.233357	-0.0386469	0.020753	0.237197	0.0247748	0.0421306	0.983811	-1.55993	0.492586	0.325526	0.119199	0.622449
fMRI_fearful_vs_happy_0013_NEG_clust_37	749	0.615665	0.00385193	0.00119199	1.44813	-0.308291	0.0144955	0.0733384	0.256551	0.0267963	0.0455682	-1.20168	0.540951	1.60942	0.229869	0.588702	0.107946
fMRI_fearful_vs_happy_0013_NEG_clust_38	749	0.380671	0.000504147	-0.00216473	0.188898	0.012605	-0.00895147	-0.00814187	0.158627	0.0165684	0.0281752	0.0794628	-0.540275	-0.288973	0.936686	0.589168	0.772682
fMRI_fearful_vs_happy_0013_NEG_clust_39	749	0.442172	0.00642535	0.00377228	2.42185	0.262747	-0.0342132	-0.0420175	0.184255	0.0192451	0.0327272	1.42599	-1.77776	-1.28387	0.154287	0.0758494	0.199584
fMRI_fearful_vs_happy_0013_NEG_clust_40	749	0.297773	0.0081526	0.00550414	3.07824	0.163782	-0.0207669	-0.0414835	0.124083	0.0129603	0.0220396	1.31993	-1.60235	-1.88223	0.187261	0.109501	0.0601922
fMRI_fearful_vs_happy_0013_NEG_clust_41	749	0.38243	0.00849814	0.0058506	3.20983	0.0185382	-0.00596866	-0.0709165	0.15936	0.0166449	0.0283054	0.116329	-0.358588	-2.5054	0.907423	0.720005	0.0124423
fMRI_fearful_vs_happy_0013_NEG_clust_42	749	0.476601	0.00037435	-0.00229488	0.140246	0.0126001	-0.0103584	-0.00609094	0.198602	0.0207436	0.0352755	0.0634439	-0.499352	-0.172668	0.94943	0.617678	0.862959
fMRI_fearful_vs_happy_0013_NEG_clust_43	749	0.462203	0.0001829	-0.00248684	0.0685085	-0.0528472	-0.00316015	-0.011425	0.192602	0.020117	0.0342098	-0.274385	-0.157089	-0.333969	0.783864	0.875217	0.738497
fMRI_fearful_vs_happy_0013_NEG_clust_44	749	0.438601	0.000235695	-0.0024339	0.0882885	-0.0837371	0.00108494	-0.0135295	0.182767	0.0190897	0.0324629	-0.458163	0.0568337	-0.416769	0.646968	0.954693	0.676966
fMRI_fearful_vs_happy_0013_NEG_clust_45	749	0.423314	0.00230967	-0.000354393	0.866972	0.0879649	-0.0154519	-0.0316064	0.176397	0.0184244	0.0313315	0.498675	-0.838665	-1.00878	0.618155	0.401925	0.313408
fMRI_fearful_vs_happy_0013_NEG_clust_46	749	0.47116	0.00140271	-0.00126377	0.526052	-0.283196	0.0204892	0.00782513	0.196335	0.0205068	0.0348727	-1.44242	0.999142	0.224391	0.149603	0.318048	0.822514
fMRI_fearful_vs_happy_0013_NEG_clust_47	749	0.503383	7.45883e-06	-0.00266275	0.00279335	-0.0887247	0.000215215	-0.00276335	0.209762	0.0219093	0.0372577	-0.422978	0.00982302	-0.0741684	0.672433	0.992165	0.940896
fMRI_fearful_vs_happy_0013_NEG_clust_48	749	0.476987	0.00074813	-0.0019201	0.280384	-0.167644	0.0100226	-0.0203386	0.198763	0.0207604	0.035304	-0.843439	0.482776	-0.576099	0.399253	0.629396	0.564721
fMRI_fearful_vs_happy_0013_NEG_clust_49	749	0.435612	0.000450885	-0.00221814	0.168933	-0.0286485	-0.00387324	-0.0174947	0.181522	0.0189596	0.0322417	-0.157824	-0.204289	-0.542611	0.874638	0.838183	0.587559
fMRI_fearful_vs_happy_0013_NEG_clust_50	749	0.511848	0.00118379	-0.00148328	0.443853	0.0705434	-0.0145485	-0.02554	0.21329	0.0222777	0.0378843	0.33074	-0.653051	-0.674159	0.740934	0.513924	0.500418

[truncated: 27 more sheets: S10, S11, S12, S13, S14, S15, S16, S17, S18, S19, S20, S21, S22, S23, S24, S25, S26, S27, S28, S29 …]
